# Supplementary material for: Retrospective analysis on the efficacy of epidural labor analgesia on early breast feeding after vaginal delivery
Source: BMC Anesthesiol. 2023 Dec 14;23:413. doi: 10.1186/s12871-023-02373-w (PMC10720227; doi:10.1186/s12871-023-02373-w)
Supplement: Supplementary file 1 — Addtional file 1. [file 12871_2023_2373_MOESM1_ESM.xls]

## Sheet: Sheet1
Origina data
Case Number	VAS	Group	Date	inhospital number	Name		Adge	weight体重	Height	times of pregnancies	times of labour	gestation 1	gestation 2	gestation 3	gestation in the end	first stage	second stage	third stage	total stage	membrane rupture	cervical balloon	use of oxytocin		fetal position		blood loss	neonatal sex	neonatal birth weight	Aparg 1 minute	Aparg 5 min	lactation initiation time	lactation volume24h	lactation volume48h	lactation volume72h	lactation times24h	lactation times48h	lactation times72h	ltach 24h	Latch48hLatch24	Latch72h
							year	kg	cm			week	week	day	week	min	min	min	min												min	ml	ml	ml
1	0	1	2023-06-02	336000	Cui-xia liang		34	67	161	2	2	39+6	39	6	39.8571	240	16	14	270	N	/	/	/	ROA	/	200	F	3.76	10	10	47	6	31	62	6	8	8	8	8	7
2	3	1	2023-06-06	352064	Ye Xiaoya		35	80	171	2	2	38+5	38	5	38.7143	230	59	6	295	E				Other	/	150	M	3.25	10	10	53	7	33	56	6	9	5	9	10	10
3	2	1	2023-06-09	662141	Liu Yunzhen		32	64	172	2	2	41+1	41	1	41.1429	265	26	6	297	E		√		LOA	/	150	F	3.27	10	10	56	8	27	64	8	8	7	7	9	9
4	1	1	2023-06-13	718166	Hodgern		26	63	154	1	1	38+4	38	4	38.5714	555	65	10	630	E				LOA	/	600	M	2.95	9	9	58	6	22	52	9	8	8	10	8	10
5	1	1	2023-06-14	718191	Xia Fengxian		36	67	138	1	1	37+3	37	3	37.4286	720	165	5	890	E		√		LOA	/	150	F	2.47	10	10	53	7	20	70	8	6	9	9	9	9
6	2	1	2023-06-15	718380	Jia Li		28	82	179	2	2	39+2	39	2	39.2857	420	18	7	445	N				LOA	/	400	M	3.75	10	10	34	4	26	63	7	7	6	8	10	10
7	1	1	2023-06-15	713667	Tang Xianghong		31	62	147	3	2	39+5	39	5	39.7143	735	18	12	765	A	√	√		LOA	/	400	M	3.65	10	10	56	7	39	58	5	8	5	7	8	8
8	3	1	2023-06-20	699235	Zhou Jiayu		16	77	162	2	1	40+3	40	3	40.4286	300	52	8	360	N				LOA	/	100	M	2.96	10	10	70	8	19	73	7	7	8	7	7	7
9	1	1	2023-06-21	668105	Li Wanying		26	76	172	2	2	38+3	38	3	38.4286	370	10	10	390	N				LOA	/	200	M	2.91	10	10	61	8	15	74	8	7	6	8	10	9
10	1	1	2023-06-21	718853	Qin Jinfang		34	64	126	2	2	39	39	0	39	630	26	4	660	N	/	√	/	LOA	/	250	F	2.88	10	10	54	7	13	57	7	9	7	8	8	10
11	3	1	2023-06-22	718907	Qiu-hui Chen		30	82	174	2	2	39+3	39	3	39.4286	60	63	12	135	E				LOA	√	350	M	3.14	10	10	57	6	21	57	6	9	7	5	9	10
12	2	1	2023-06-27	719216	Tian Fang		26	79	163	1	1	40+2	40	2	40.2857	450	53	7	510	A	√	√		LOA	/	150	M	3.16	10	10	35	5	31	66	8	8	8	7	10	7
13	1	1	2023-06-04	717461	Yang Jie		19	68	152	1	1	40	40	0	40	435	47	13	495	N				ROA	/	100	M	2.93	10	10	53	7	27	47	7	7	7	7	7	9
14	3	1	2023-06-06	352064	Ye Xiaoya		35	78	168	2	2	38+5	38	6	38.8571	230	59	6	295	E				Other	/	150	M	3.25	10	10	50	7	29	71	6	7	7	8	10	10
15	1	1	2023-06-09	662141	Liu Yunzhen		32	68	149	2	2	41+1	41	5	41.7143	265	29	6	300	N		√		LOA	/	150	F	3.27	10	10	54	7	19	65	9	6	8	6	6	7
16	2	1	2023-06-13	670661	Min-hua Chen		27	64	158	3	2	39+1	39	1	39.1429	465	15	10	490	A				ROA	/	150	F	3.19	10	10	58	8	26	63	5	8	6	5	9	10
17	1	1	2023-06-13	718166	Hodgern		26	69	175	1	1	38+4	38	4	38.5714	555	65	10	630	E				LOA	/	700	M	2.95	10	10	66	9	24	48	7	8	8	8	10	5
18	2	1	2023-06-13	654242	Li Peixian		24	72	163	1	1	39+1	39	1	39.1429	630	75	5	710	E		√		LOA	/	150	M	3.17	10	10	56	7	24	75	8	6	4	7	9	7
19	1	1	2023-06-13	718041	O willow plum		26	69	175	1	1	38+1	38	1	38.1429	750	145	15	910	A		√		ROA	/	350	M	3.4	10	10	65	8	17	48	9	6	7	8	8	10
20	1	1	2023-06-14	718191	Xia Fengxian		36	69	171	1	1	37+3	37	3	37.4286	720	165	5	890	E		√		LOA	/	150	F	2.47	10	10	39	5	1	58	8	8	5	7	9	9
21	2	1	2023-06-15	718380	Jia Li		28	68	168	2	2	39+2	39	2	39.2857	420	18	7	445	N				LOA	/	400	M	3.75	10	10	78	10	21	54	8	7	8	9	10	8
22	2	1	2023-06-15	713667	Tang Xianghong		31	86	162	3	2	39+5	39	5	39.7143	735	18	12	765	A	√	√		LOA	/	400	M	3.65	10	10	65	8	21	63	8	8	8	9	7	8
23	0	1	2023-06-17	654259	Xin Liu		31	46	161	2	2	38+6	38	6	38.8571	200	26	14	240	N				ROA	/	200	M	3.16	10	10	65	8	10	49	5	6	8	7	10	7
24	2	1	2023-06-19	718574	Chen Runge		26	64	178	1	1	40+3	40	3	40.4286	300	40	10	350	A				LOA	/	200	F	3.22	10	10	61	8	27	56	7	5	6	9	8	10
25	1	1	2023-06-20	718748	Liang Jiaying		27	70	186	1	1	40+5	40	5	40.7143	480	81	9	570	N				LOA	/	200	F	2.56	10	10	72	9	26	67	7	7	9	9	7	6
26	3	1	2023-06-21	668105	Li Wanying		26	82	167	2	2	38+3	38	3	38.4286	370	10	10	390	N				LOA	/	200	M	2.91	10	10	45	7	20	62	8	8	8	6	6	6
27	1	1	2023-06-22	718907	Qiu-hui Chen		30	69	190	2	2	39+3	39	3	39.4286	600	63	12	675	E				LOA	√	350	M	3.14	10	10	70	9	23	69	5	7	7	7	10	6
28	1	1	2023-06-24	691444	Deng Bijia		28	67	155	1	1	38+2	38	2	38.2857	630	39	6	675	N				LOA	/	200	F	3.02	10	10	54	6	16	47	7	8	8	6	7	8
29	2	1	2023-06-27	719216	Tian Fang		26	70	169	1	1	40+2	40	2	40.2857	450	53	7	510	A	√	√		LOA	/	150	M	3.16	10	10	65	8	13	50	7	6	7	7	7	6
30	3	1	2023-05-01	714713	Li li		21	52	170	1	1	37+3	37	3	37.4286	360	50	10	420	E		√		LOA	/	150	M	2.58	10	10	45	6	30	55	8	7	6	9	8	8
31	2	1	2023-05-02	714758	He Ziqing		27	76	191	1	1	40+2	40	2	40.2857	885	66	9	960	N				ROA	/	200	F	3.91	10	10	46	6	29	72	5	8	7	8	10	10
32	0	1	2023-05-04	671569	Feng Hongyan		24	79	182	3	2	39+4	39	4	39.5714	250	19	49	318	E		√		LOA	/	200	F	3.43	10	10	52	6	31	75	8	6	5	8	9	8
33	1	1	2023-05-06	715027	Li-xia ye		28	61	160	1	1	41	41	0	41	910	149	11	1070	E		√		LOA	/	250	F	3.39	10	10	58	7	25	54	6	8	6	8	10	10
34	1	1	2023-05-07	715180	Zhong Xiaoxuan		26	59	165	2	2	39+6	39	6	39.8571	270	9	11	290	N				ROA	/	200	M	3.49	10	10	40	6	35	49	8	7	8	9	7	7
35	1	1	2023-05-08	707756	Yan-yan Chen		35	55	163	2	1	40	40	0	40	195	64	11	270	A	√	√		LOA	/	150	F	3.06	10	10	33	4	31	63	7	6	8	7	8	7
36	3	1	2023-05-08	715277	Guo Sun LAN		25	61	187	2	2	40+3	40	3	40.4286	360	10	10	380	N				ROA	/	300	M	3.23	10	10	55	6	29	63	5	8	7	8	7	5
37	1	1	2023-05-11	715543	Xiao Xuanxuan		29	79	153	1	1	39+1	39	1	39.1429	265	70	15	350	N				ROA	/	200	M	3.31	10	10	51	6	21	58	7	7	9	7	7	10
38	1	1	2023-05-12	369023	gentle and quiet		26	60	170	1	1	38+6	38	6	38.8571	510	113	7	630	E		√		LOA	/	300	M	2.84	10	10	70	8	37	58	9	7	8	10	9	8
39	1	1	2023-05-13	714986	Peng buckle qin		35	79	170	2	1	39+4	39	4	39.5714	405	98	7	510	N				LOA	/	150	M	3.18	10	10	49	5	27	64	7	7	7	8	7	10
40	1	1	2023-05-14	706348	Gong Xuemei		27	68	154	1	1	39+6	39	6	39.8571	120	131	9	260	A		√		LOA	/	300	F	3	10	10	67	7	20	57	6	8	8	6	8	9
41	2	1	2023-05-15	219773	Peng Li		35	72	166	3	3	41+1	41	1	41.1429	240	14	11	265	N				ROA	/	150	M	3.51	10	10	52	6	33	67	7	7	8	10	8	10
42	3	1	2023-05-16	715783	Jing Ying		27	77	142	1	1	41+1	41	1	41.1429	885	116	9	1010	N		√	√	LOA	/	400	M	3.66	10	10	57	7	20	51	9	7	9	7	8	9
43	3	1	2023-05-17	715755	Li Yang		34	60	167	1	1	40+4	40	4	40.5714	510	176	30	716	N				LOA	/	200	F	3.3	10	10	28	3	23	47	5	8	6	8	7	7
44	1	1	2023-05-18	716133	Wu Yating		24	64	142	1	1	39+6	39	6	39.8571	675	42	8	725	A				ROA	/	200	F	2.96	10	10	52	6	29	40	8	8	8	8	6	7
45	3	1	2023-05-19	716255	Huang Xiaozhuang		30	55	157	1	1	40+1	40	1	40.1429	300	56	9	365	E				LOA	/	200	M	2.88	10	10	48	5	24	66	7	7	7	7	8	6
46	1	1	2023-04-02	712381	Liang Shaoxin		23	72	130	2	1	41+2	41	3	41.4286	240	200	15	455	A	√	√		LOA	/	400	M	3.91	10	10	44	5	31	55	8	6	8	9	7	7
47	1	1	2023-04-02	712535	Wu Hai chess		21	69	163	2	1	40+1	40	2	40.2857	580	24	6	610	N				LOA	/	200	F	3.1	10	10	43	5	16	69	6	6	5	10	9	5
48	1	1	2023-04-03	712535	Li Peiying		28	90	174	1	1	36+3	36	3	36.4286	450	120	5	575	E		√		Other	/	150	F	2.58	10	10	70	6	36	65	5	7	8	6	5	7
49	1	1	2023-04-05	712653	Li Qing		29	61	172	2	1	40+4	40	4	40.5714	300	78	7	385	A	√	√		ROA	/	350	M	3.74	10	10	73	8	31	57	7	6	10	8	8	5
50	3	1	2023-04-06	677267	Huang Qiufeng		20	70	184	1	1	39+6	39	6	39.8571	565	77	10	652	N				LOA	/	200	M	3.4	10	10	38	4	26	81	6	6	7	5	7	6
51	1	1	2023-04-08	712896	Xie Xiaojie		36	71	142	2	2	40+4	40	4	40.5714	420	10	10	440	E				LOA	/	200	F	3.24	10	10	42	4	25	58	7	7	8	8	6	9
52	2	1	2023-04-08	712900	Qin Yanfeng		24	84	171	2	1	38+5	38	5	38.7143	770	43	12	825	N				ROA	/	150	F	3.26	10	10	37	4	24	49	7	7	7	9	6	7
53	0	1	2023-04-09	712934	Ou Chunyan		26	66	140	1	1	39+3	39	3	39.4286	225	60	10	295	N				LOA	/	250	M	2.86	10	10	44	5	19	71	7	6	8	7	7	7
54	1	1	2023-04-11	663365	Liang Wanhua		27	55	158	2	2	39+4	39	4	39.5714	405	15	15	435	A		√		ROA	/	200	F	2.98	10	10	62	7	20	54	7	8	9	4	9	6
55	1	1	2023-04-12	616018	Wang Su		28	68	162	2	2	40+1	40	1	40.1429	405	25	10	440	N	√			LOA	/	150	M	2.97	10	10	54	6	33	60	6	7	8	7	5	7
56	2	1	2023-04-12	699985	Qi guohui		26	66	137	4	2	40+1	40	1	40.1429	540	98	12	650	A				ROA	/	250	F	3.36	10	10	46	5	15	51	8	6	9	7	7	7
57	2	1	2023-04-13	713339	Easy to enjoy		32	73	175	1	1	38+5	38	5	38.7143	480	161	9	650	E				LOA	/	350	M	3.35	10	10	60	7	35	62	7	7	10	8	6	8
58	2	1	2023-04-15	671688	Hu Shuyi		31	60	183	2	1	40	40	0	40	530	70	15	615	A	√	√		ROA	/	350	F	2.98	10	10	56	6	25	49	6	6	7	5	10	7
59	2	1	2023-04-16	713497	Wei-wei huang		30	72	166	2	1	39	39	0	39	800	130	10	940	N				LOA	/	150	F	2.68	10	10	61	7	23	58	7	8	9	7	8	9
60	1	1	2023-04-18	713660	Shu-chun shen		28	61	182	1	1	39+2	39	2	39.2857	510	62	8	580	N				LOA	/	100	F	2.79	10	10	63	6	27	46	8	7	7	6	7	9
61	3	1	2023-04-20	713889	Lin Zhaoxia		30	70	148	2	2	40+3	40	3	40.4286	150	49	11	210	N				ROA	/	100	F	3.23	10	10	74	8	24	55	7	7	9	8	6	6
62	1	1	2023-04-22	714078	Chen Lidong		36	76	156	1	1	37+5	37	5	37.7143	230	112	8	350	E				ROA	/	200	F	2.7	10	10	65	8	35	69	7	7	8	6	6	8
63	1	1	2023-04-23	714144	Zeng Jieshuang		33	68	158	5	3	39+4	39	4	39.5714	185	44	11	240	N				LOA	/	350	F	2.5	10	10	14	1	23	65	7	6	7	8	10	8
64	3	1	2023-04-24	714200	Chen Yao		15	57	166	1	1	36+4	36		36	510	47	13	570	E				LOA	/	150	M	2.71	10	10	46	5	25	65	6	7	7	10	6	7
65	1	1	2023-04-26	713900	Cheng Jiawen		26	55	145	1	1	39+3	39	4	39.5714	315	50	10	375	A	√	√		ROA	/	200	F	3.43	10	10	58	7	14	55	7	6	6	9	9	5
66	1	1	2023-04-29	714678	Huang Binmei		32	57	152	3	2	39+4	39	4	39.5714	315	56	5	376	E				LOA	/	700	F	3.37	10	10	47	7	26	63	8	6	7	8	8	6
67	1	1	2023-04-30	714709	Feng Yan		28	76	173	2	1	40+2	40	2	40.2857	540	91	44	675	E		√		LOA	√	600	F	3.56	10	10	47	6	33	67	7	7	6	9	8	6
68	1	1	2023-03-01	709914	Huang Shanshan		24	77	175	1	1	40+1	40	1	40.1429	980	17	13	1010	N				LOA	/	200	F	3.36	10	10	51	5	28	41	7	7	9	9	9	10
69	2	1	2023-03-07	710372	Qiu Yuling		28	44	156	1	1	38	38	0	38	265	145	10	420	E				LOA	/	150	F	2.5	10	10	51	6	19	58	9	7	7	7	6	8
70	2	1	2023-03-07	710294	Tang jianhua		23	66	161	2	1	40+3	40	3	40.4286	675	74	6	755	N				ROA	/	400	F	3.15	10	10	56	6	31	50	6	6	8	6	5	10
71	1	1	2023-03-10	710069	Lu Yongkun		24	65	193	2	1	40	40	0	40	300	30	10	340	N				LOA	/	100	F	3.26	10	10	41	5	29	56	6	6	7	6	8	6
72	1	1	2023-03-15	707011	Li Yilin		42	64	168	1	1	36+1	36	1	36.1429	210	34	11	255	E				LOA	/	150	F	2.69	10	10	58	7	36	55	7	7	9	8	7	5
73	1	1	2023-03-15	711032	Ye Yinhua		27	58	162	1	1	40+6	40	6	40.8571	590	137	13	740	A	√	√		LOA	/	250	F	3.45	10	10	66	7	24	62	8	7	7	8	6	5
74	3	1	2023-03-20	711386	Deng Jiaxin		28	43	145	1	1	39+4	39	4	39.5714	800	64	6	870	N		√		ROA	/	150	F	3.22	10	10	60	7	25	63	6	6	7	8	5	8
75	1	1	2023-03-22	711553	Shu-chun shen		31	61	170	1	1	40+4	40	4	40.5714	370	109	11	490	N				LOA	/	150	M	2.72	10	10	58	7	25	57	8	7	6	7	9	7
76	1	1	2023-03-25	711954	Shao Shanshan		35	69	170	2	2	39+4	39	4	39.5714	435	71	9	515	N				LOA	/	450	M	3.02	10	10	53	6	34	54	7	8	7	8	8	8
77	2	1	2023-03-25	711972	Liang Jingqi		22	67	152	3	2	39+6	39	6	39.8571	450	29	11	490	N				LOA	/	150	M	3.14	10	10	55	6	41	44	7	7	8	9	7	8
78	1	1	2023-03-27	711774	He Jie yi		30	62	152	1	1	38+6	38	6	38.8571	780	17	13	810	N				LOA	/	200	M	2.56	10	10	47	6	22	66	8	7	5	5	7	6
79	1	1	2023-03-31	698865	Qing-xia liu		27	83	148	1	1	38+6	38	6	38.8571	255	145	10	410	A	√	√		LOA		150	F	2.67	10	10	68	8	31	51	8	7	8	6	8	9
80	1	1	2023-02-01	707761	Wang Xin		27	68	162	1	1	40+3	40	3	40.4286	210	35	10	255	N		√		LOA	/	400	F	3.19	10	10	43	5	25	66	8	7	6	8	6	6
81	1	1	2023-02-02	707828	Nie Liping		29	67	185	1	1	38+6	38	6	38.8571	300	12	13	325	N				LOA	/	200	F	3.66	10	10	53	6	12	57	6	6	7	9	6	9
82	0	1	2023-02-04	705018	Chun-ting zheng		34	62	176	4	2	37+1	37	1	37.1429	210	34	11	255	E		√		ROA	/	150	F	3.19	10	10	38	5	24	54	6	9	8	6	9	8
83	1	1	2023-02-04	707946	Lu Le poetry		29	95	161	1	1	38+4	38	4	38.5714	170	138	12	320	E		√		LOA	/	100	M	3.07	10	10	48	5	27	67	8	6	8	5	9	6
84	1	1	2023-02-05	707969	Cui-yi luo		28	62	171	1	1	41+1	41	1	41.1429	590	137	13	740	N	√	√		LOA	/	250	M	3.27	10	10	29	3	17	63	6	8	7	8	8	6
85	3	1	2023-02-06	707998	Cass Chin		24	53	175	1	1	39+4	39	4	39.5714	200	77	8	285	E		√		ROA	/	300	M	3.3	10	10	67	8	16	67	7	5	9	9	8	8
86	2	1	2023-02-13	696768	Li Liu		32	56	141	2	2	39+2	39	2	39.2857	250	107	8	365	N				LOA	/	300	F	3.71	10	10	55	6	16	54	8	7	8	10	7	3
87	1	1	2023-02-18	708916	Yang Xia		25	68	194	1	1	39+6	39	6	39.8571	850	108	9	967	N				LOA	/	150	F	3.3	10	10	53	6	34	69	8	7	8	8	7	3
88	1	1	2023-02-21	659980	Xiu-ting wang		33	60	152	2	1	39+4	39	4	39.5714	850	151	14	1015	A		√		LOA	/	400	M	3.97	10	10	65	7	32	65	6	7	7	7	6	4
89	2	1	2023-02-22	696585	Chen Xiyu		31	97	178	4	3	37+1	37	1	37.1429	490	109	11	610	A	√	√		LOA	/	350	M	2.86	10	10	46	5	27	54	7	7	8	8	8	10
90	1	1	2023-02-24	358014	Zheng Biyun		34	81	198	3	3	39+5	39	5	39.7143	435	71	9	515	N				LOA	/	150	M	3.41	10	10	57	7	29	65	8	7	8	7	8	8
91	1	1	2023-02-28	652191	Shu-ling kong		28	76	176	2	2	39+5	39	5	39.7143	375	116	9	500	N				LOA	/	300	F	3.04	10	10	52	6	25	65	6	8	6	10	5	9
92	1	1	2023-01-01	684028	Zhao Han		33	67	159	1	1	39+3	39	3	39.4286	230	15	5	250	A		√		LOA	/	150	F	3.34	10	10	64	7	20	69	7	6	9	5	6	5
93	1	1	2023-01-01	706455	Lin Haoxuan		28	78	165	1	1	39+1	39	1	39.1429	195	22	13	230	N				LOA	/	200	F	2.8	10	10	56	7	28	64	6	7	7	10	8	6
94	2	1	2023-01-04	706500	Huang Wei often		27	61	151	1	1	39+4	39	4	39.5714	900	30	15	945	N				LOA	/	150	F	2.72	10	10	56	6	27	54	7	6	5	5	6	9
95	2	1	2023-01-07	326887	Ding Sheng male		31	80	151	4	2	38+6	38	6	38.8571	450	443	16	909	E				LOA	/	200	M	3.27	9	10	40	5	35	57	7	8	8	7	9	10
96	1	1	2023-01-07	647917	Li Fen		32	56	144	2	1	38+6	38	6	38.8571	270	105	10	385	N		√		LOA	/	150	F	3.1	10	10	65	7	37	54	7	7	9	9	7	8
97	3	1	2023-01-11	691146	Zhao Minhui		28	70	129	1	1	40+5	40	5	40.7143	475	77	18	570	A	√	√		LOA	√	450	F	3.26	10	10	45	5	20	60	5	6	9	7	8	7
98	2	1	2023-01-13	707039	Li-juan Yang		32	69	170	1	1	40+6	40	6	40.8571	265	13	7	285	N		√		LOA	/	400	M	3.57	10	10	57	7	14	62	8	8	7	6	5	7
99	2	1	2023-01-14	707195	Yang Jieping		38	62	150	4	2	39	39	0	39	270	79	11	360	N				LOA	/	250	F	3.19	10	10	53	6	31	60	9	8	8	8	9	5
100	3	1	2023-01-17	707272	Chen Yang Yang		29	68	174	1	1	39+4	39	4	39.5714	290	18	7	315	N				LOA	/	250	M	3.13	10	10	54	6	14	72	6	9	7	6	9	8
101	1	1	2023-01-21	240365	sunlight		35	68	161	2	2	40+1	40	1	40.1429	715	6	9	730	A	√	√		LOA	/	400	F	3.97	10	10	44	5	27	55	6	6	6	5	8	9
102	2	1	2023-01-22	701889	Dong Li		42	50	177	3	2	39+4	39	4	39.5714	145	40	10	195	A	√	√		ROA	/	150	F	2.9	10	10	59	7	20	66	7	7	9	9	7	8
103	1	1	2023-01-25	707426	Chen Huanzhen		31	48	164	2	2	40	40	0	40	240	150	10	400	N				LOA	/	150	F	3	10	10	43	5	31	58	7	8	8	8	7	7
104	3	1	2023-01-26	703078	District zi mei		26	80	167	1	1	38+4	38	4	38.5714	1050	151	11	1212	N				LOA	/	300	F	3.66	10	10	48	6	34	69	7	7	6	7	8	5
105	2	1	2022-12-02	705041	Lai Yinyan		26	83	165	1	1	39+3	39	3	39.4286	380	33	7	420	A				LOA		350	F	3.07	10	10	41	4	16	47	8	7	6	9	8	7
106	1	1	2022-12-03	699222	Chen Yiman		26	78	147	1	1	38+6	38	6	38.8571	360	68	7	435	N				LOA	/	200	M	2.86	10	10	42	5	19	58	8	8	8	7	7	6
107	2	1	2022-12-07	688697	Lu Yun yi		35	85	163	3	3	40+3	40	3	40.4286	525	106	39	670	E				LOA	/	400	F	3.45	10	10	51	6	19	50	6	8	8	6	8	8
108	3	1	2022-12-09	348298	Lai Huifang		28	65	159	3	2	39+6	39	6	39.8571	375	68	7	450	N				LOA	/	300	M	3.65	10	10	52	7	23	62	8	7	8	8	8	10
109	1	1	2022-12-09	705510	Lu Huimin		29	51	160	4	3	38	38	0	38	200	19	16	235	N				LOA	/	150	F	3.36	10	10	51	6	12	51	8	6	7	8	10	6
110	3	1	2022-12-11	705441	Zeng Yanling		27	65	166	2	1	40+4	40	4	40.5714	600	117	8	725	A	√	√		LOA	/	250	M	3.36	10	10	35	5	39	60	7	9	5	9	7	8
111	3	1	2022-12-13	611787	Zhang Ying		29	56	153	2	2	40	40	0	40	640	22	18	680	N		√		ROA	/	150	F	3.57	10	10	39	4	16	62	9	6	8	10	7	7
112	0	1	2022-12-15	616913	Chen Kaiyin		32	73	153	3	2	40+2	40	2	40.2857	630	77	13	720	A	√	√		LOA	/	150	M	3.78	10	10	64	7	28	66	6	8	8	8	8	8
113	3	1	2022-12-15	692060	Fan Daxian		31	77	158	1	1	38+5	38	2	38.2857	480	153	12	645	N				ROA	/	250	F	2.91	10	10	58	6	31	51	5	7	7	7	9	6
114	2	1	2022-12-21	705766	Tie Shu Han		27	81	200	2	1	39+6	39	5	39.7143	330	104	11	445	N	√			LOA	/	150	M	3.42	10	10	55	7	41	67	5	8	6	10	9	5
115	2	1	2022-12-28	312883	Liu Yuehong		29	51	182	3	2	40+1	40	1	40.1429	510	24	6	540	N				LOA	/	200	F	3.33	10	10	55	5	15	69	7	6	6	4	7	5
116	1	1	2022-12-29	706335	Li Ting		20	62	146	2	1	37+2	37	2	37.2857	225	45	10	280	E		√		ROA		200	F	2.63	10	10	62	7	21	61	6	7	7	8	6	6
117	1	1	2022-12-30	706343	Lu Weixia		24	51	154	3	2	39+4	39	4	39.5714	510	11	9	530	A	√	√		LOA	/	150	F	3.27	10	10	73	8	20	54	7	7	8	7	7	10
118	1	1	2022-11-05	310617	Have a family		26	68	150	2	2	40+1	40	1	40.1429	185	14	6	205	N				LOA	/	200	M	3.6	10	10	76	9	26	76	7	5	9	8	7	6
119	2	1	2022-11-07	703117	Wen-jiao wang		32	67	147	1	1	41+1	41	1	41.1429	285	38	12	335	A	√	√		ROA	/	350	F	3.08	10	10	51	7	20	51	8	9	5	7	6	6
120	0	1	2022-11-10	703352	Jing-qi luo		25	51	174	1	1	39+3	39	3	39.4286	540	57	8	605	E				LOA		350	F	3.5	10	10	64	7	21	58	5	8	8	9	8	5
121	2	1	2022-11-11	654215	Lin Meihua		32	65	143	2	2	40+1	40	1	40.1429	440	40	10	490	A				LOA		200	F	3.23	10	10	64	7	26	70	5	6	6	8	7	7
122	2	1	2022-11-12	701572	Li li		25	82	179	1	1	38+2	38	2	38.2857	260	15	5	280	N				LOA	/	150	F	2.98	10	10	49	5	15	64	6	8	8	7	7	8
123	3	1	2022-11-13	646659	Liu Jiamin		25	75	162	3	2	39+3	39	3	39.4286	330	63	7	400	N				LOA	/	150	F	3.27	10	10	44	5	19	50	6	7	6	9	6	8
124	3	1	2022-11-14	703692	Luo Jinfeng		28	60	152	2	1	39+6	39	6	39.8571	375	180	15	570	E		√		LOA		150	F	3.19	10	10	39	4	33	53	8	8	7	9	8	9
125	3	1	2022-11-20	704256	Pan Su Ling		24	79	174	2	1	40+6	40	6	40.8571	740	165	10	915	N				LOA	/	400	F	3.76	10	10	55	6	12	64	6	6	8	6	7	8
126	1	1	2022-11-20	611724	Luo Ya mei		34	75	179	3	3	38+3	38	3	38.4286	220	20	5	245	N				LOA	/	150	M	2.68	10	10	65	7	31	46	7	7	7	5	6	9
127	0	1	2022-11-21	698514	Wu Jinhong		33	63	161	2	2	38+1	38	1	38.1429	330	89	6	425	E				LOA	/	600	M	3.04	10	10	61	7	30	59	9	7	8	8	7	9
128	3	1	2022-11-21	703964	Wen-yu ye		27	67	155	1	1	38+4	38	4	38.5714	480	227	28	735	E		√		ROA	/	200	M	3.11	10	10	52	6	45	56	8	6	7	10	7	8
129	2	1	2022-11-22	704376	Xiao-ying liu		30	59	147	1	1	40+6	40	6	40.8571	175	41	9	225	A		√		LOA	/	200	M	3.2	10	10	28	3	27	61	9	6	8	5	5	10
130	3	1	2022-11-22	679415	Chen Shaohuan		29	63	155	1	1	40	40	0	40	510	126	9	645	A	√	√		LOA	/	200	F	2.91	10	10	53	6	14	48	8	7	7	5	10	5
131	1	1	2022-11-24	692567	Chen Wenfeng		35	56	150	1	1	36+6	36	6	36.8571	540	219	6	765	E		√		ROA	/	200	M	2.64	10	10	55	6	21	65	6	9	8	4	9	7
132	1	1	2022-11-25	704624	Chen Yu		21	85	171	1	1	41	41	0	41	330	69	6	405	N				LOA	/	150	F	2.91	10	10	48	5	15	53	6	6	7	7	8	6
133	3	1	2022-11-26	704619	Wen Zijun		34	75	168	3	1	40+6	40	6	40.8571	960	211	9	1180	A	√	√	√	LOA	√	200	F	3.16	10	10	53	7	26	62	8	8	7	5	7	10
134	3	1	2022-11-26	704711	Zeng Lele		32	61	167	1	1	38+6	38	3	38.4286	870	232	8	1110	E		√		LOA	/	350	M	3.59	10	10	41	4	25	71	8	8	8	9	7	7
135	0	1	2022-11-30	689761	He yoo-yi		28	74	178	1	1	39+2	39	2	39.2857	270	55	37	362	N			√	LOA		250	F	2.68	10	10	57	6	17	46	6	7	8	4	7	10
136	1	1	2022-10-02	700570	Huang Min		26	76	165	1	1	40+4	40	4	40.5714	850	158	12	1020	A				LOA	/	200	M	3.79	10	10	49	6	30	58	8	8	5	8	6	8
137	2	1	2022-10-05	700653	Chen Jiemin		30	72	179	2	1	39+2	39	2	39.2857	360	84	45	489	E		√		LOA	/	350	F	2.97	10	10	63	7	15	35	7	6	8	10	6	6
138	3	1	2022-10-06	617523	Feng Jiehong		32	60	145	2	2	39+5	39	5	39.7143	160	15	10	185	E				LOA	/	150	M	3	10	10	33	3	14	54	7	7	6	6	7	9
139	1	1	2022-10-09	700868	Bai Lingmin		20	62	174	1	1	39+2	39	2	39.2857	660	174	6	840	N				LOA	/	200	M	3.3	10	10	53	6	33	66	5	7	8	8	7	6
140	1	1	2022-10-12	701155	Tang Fan		24	72	162	1	1	40+2	40	2	40.2857	480	34	11	525	E				LOA	/	300	F	3.55	10	10	67	8	22	62	7	8	9	8	7	7
141	2	1	2022-10-15	701335	Wu qiong		30	76	159	1	1	40+5	40	5	40.7143	825	39	6	870	N				LOA	√	350	F	3.18	10	10	43	5	28	59	5	6	8	9	8	6
142	1	1	2022-10-19	694384	Wen-ping li		30	77	157	2	2	40+2	40	2	40.2857	500	34	6	540	N		√		LOA	/	200	M	3.32	10	10	52	6	28	69	7	7	7	4	6	8
143	3	1	2022-10-21	701933	Li Mei concubine		28	52	163	2	1	38+2	38	2	38.2857	330	63	12	405	N				LOA		450	F	3.05	10	10	62	4	15	58	7	9	7	10	6	7
144	1	1	2022-10-21	701878	Xiao-ying Chen		21	53	178	1	1	40+3	40	3	40.4286	330	57	8	395	A	√	√		LOA		150	F	2.69	10	10	66	8	32	38	7	7	8	7	7	6
145	1	1	2022-10-22	701935	Li Zhixin		28	56	155	1	1	40+1	40	1	40.1429	420		10	430	N				LOA	/	200	F	2.9	10	10	63	6	34	56	7	7	7	8	7	8
146	3	1	2022-10-25	702148	Liu Runmei		24	73	139	3	2	40+5	40	5	40.7143	165	22	13	200	A	√	/		LOA	/	400	F	3.94	10	10	46	5	15	68	7	6	8	4	9	7
147	1	1	2022-10-27	694950	Lai Jinyi		21	74	160	1	1	39+1	39	1	39.1429	455	72	13	540	N				LOA	/	300	M	3.09	10	10	63	4	27	57	8	8	6	7	7	10
148	2	1	2022-10-27	345875	Qiu-hua huo		29	71	157	3	2	39+4	39	4	39.5714	210	26	14	250	N				LOA	/	400	M	3.11	10	10	52	6	27	55	7	7	9	8	7	6
149	3	1	2022-10-27	702413	Jia-yin Chen		25	74	162	2	1	40	40	0	40	400	104	6	510	N				LOA	/	150	M	3.53	10	10	62	6	10	60	7	9	8	8	8	9
150	1	1	2022-10-31	629521	Hu yingli		21	83	163	2	2	38+4	38	4	38.5714	315	31	9	355	A				LOA	/	150	M	2.91	10	10	47	5	13	48	7	6	8	6	6	8
151	2	1	2022-09-01	697775	Xiang-hua he		24	87	182	2	1	40+1	40	1	40.1429	855	80	5	940	N		√	√	LOA	√	400	M	3.81	10	10	59	7	16	63	8	6	8	10	6	7
152	2	1	2022-09-01	698531	Chen Jiedan		31	67	141	1	1	37+3	37	3	37.4286	150	85	10	245	N		√		ROA	√	250	F	2.51	10	10	55	6	13	57	7	7	7	5	7	8
153	1	1	2022-09-04	698716	Chen Biying		34	73	161	1	1	41+1	41	1	41.1429	495	89	6	590	E		√		ROA	/	400	F	3.63	10	10	52	6	18	76	7	7	9	8	9	10
154	1	1	2022-09-09	641072	Chao-fang yao		29	59	151	2	2	38+1	38	1	38.1429	170	16	14	200	A	√	√		LOA		300	F	3	10	10	56	4	11	53	5	5	5	10	7	9
155	1	1	2022-09-14	699215	Pan Jinlan		22	68	152	2	1	39+4	39	4	39.5714	720	78	12	810	N				LOA	/	150	M	2.75	10	10	62	7	16	69	5	7	8	10	7	7
156	1	1	2022-09-15	367993	Zhou Meizhu		31	69	150	2	2	40+5	40	5	40.7143	345	21	9	375	A	√	√		LOA	/	150	M	3.02	10	10	52	6	29	64	4	8	7	7	8	10
157	3	1	2022-09-16	699490	Huang Jing		27	68	158	2	1	39+1	39	1	39.1429	675	67	8	750	N				LOA	/	250	M	3.34	10	10	75	9	27	50	8	7	5	9	9	6
158	3	1	2022-09-18	693806	Wen huiyun		25	66	165	1	1	40+3	40	3	40.4286	670	157	13	840	A	√	√		LOA	/	300	M	3.42	10	10	52	6	24	64	7	6	8	6	7	5
159	3	1	2022-09-21	699807	Lin chess		29	64	149	2	1	38+3	38	3	38.4286	600	74	16	690	N				LOA	/	150	M	2.71	10	10	69	8	21	48	7	9	9	8	6	9
160	0	1	2022-09-23	699947	Wu Zhimin		29	69	140	2	2	39+2	39	2	39.2857	510	15	10	535	A				LOA	/	150	F	2.88	10	10	64	7	34	56	7	8	8	7	6	8
161	2	1	2022-09-26	694845	Liang Yongshan		30	67	163	1	1	40	40	0	40	615	119	6	740	E				LOA		350	M	3.04	10	10	45	6	27	51	6	7	6	4	7	9
162	1	1	2022-09-26	699536	Xiao chan		30	75	178	1	1	38	38	0	38	330	74	6	410	A	√	√		LOA	/	150	F	2.82	10	10	51	6	31	62	5	7	7	9	5	6
163	3	1	2022-09-28	697106	Zhang Jingfeng		35	74	160	1	1	37+4	37	4	37.5714	375	43	12	430	A		√		LOA	/	200	M	2.96	10	10	60	6	24	38	7	6	7	8	7	8
164	0	1	2022-09-29	328001	Xin Hui yi		34	51	158	2	2	38+5	38	5	38.7143	210	31	9	250	E				LOA	/	200	M	3.34	10	10	59	7	21	54	6	7	8	8	7	6
165	0	1	2022-08-01	260943	Jiang Ye ting		28	83	155	2	1	39+4	39	4	39.5714	265	185	6	456	A	√	√		LOA	/	200	F	3.79	10	10	51	7	33	74	7	5	7	7	9	8
166	2	1	2022-08-06	692466	Guo yingyi		27	54	163	2	2	39+1	39	1	39.1429	450	14	16	480	A	√	√		LOA	/	300	M	3.13	10	10	57	6	17	53	5	8	6	8	7	7
167	2	1	2022-08-12	692444	Zhou Ying		28	54	148	1	1	38	38	0	38	180	59	11	250	E				LOA	/	200	M	2.38	10	10	38	4	28	42	7	6	8	10	7	7
168	1	1	2022-08-14	696979	Dragon water sister		24	69	175	1	1	39+3	39	3	39.4286	450	93	12	555	E				ROA		300	M	3.29	10	10	67	8	22	57	8	7	6	8	7	8
169	3	1	2022-08-17	697502	Xiao-heng li		23	68	174	1	1	40	40	0	40	180	128	12	320	N				LOA	/	150	M	3	10	10	47	5	29	35	8	5	9	10	8	10
170	1	1	2022-08-18	697538	Su Weijie		30	79	154	2	1	38+4	38	4	38.5714	360	88	7	455	N				LOA	/	150	F	2.89	10	10	64	6	28	55	7	6	7	6	6	5
171	3	1	2022-08-19	681655	Deng Minyan		28	69	168	1	1	38+6	38	6	38.8571	180	29	11	220	E		√		LOA	/	150	M	3.11	10	10	63	6	16	58	8	6	8	9	8	7
172	3	1	2022-08-20	660142	Zou Chen		33	59	165	2	2	40+4	40	4	40.5714	265	20	10	295	N		√		LOA	/	200	M	3.41	10	10	49	5	19	49	6	6	7	7	7	6
173	1	1	2022-08-22	690947	Wang Youyue		32	73	134	2	1	37+6	37	6	37.8571	330	180	10	520	N				LOA	/	150	F	3.37	10	10	53	6	31	60	8	7	6	8	7	9
174	0	1	2022-08-27	169839	District PeiYing		27	62	141	3	2	40+1	40	1	40.1429	300	26	9	335	A	√	√		ROA	/	350	F	3.18	10	10	62	7	18	53	7	8	7	7	9	8
175	3	1	2022-08-31	697988	Idle huan		28	67	158	2	2	38+5	38	5	38.7143	300	98	12	410	E				LOA	/	200	F	3.1	10	10	69	8	32	66	7	7	9	9	7	10
176	3	1	2022-07-04	694038	Pang Jinshan		34	67	188	5	2	40+1	40	1	40.1429	250	30	20	300	N		√		LOA	/	400	M	3.66	10	10	59	7	29	54	6	7	6	9	9	8
177	1	1	2022-07-05	693997	Lin Sili		26	41	161	2	1	40	40	0	40	930	90	10	1030	N				LOA	/	100	M	3.1	10	10	51	6	33	60	7	7	8	8	9	8
178	2	1	2022-07-13	679236	Wen Qianqian xin		33	68	148	5	2	38+2	38	2	38.2857	510	93	57	660	N		√		LOA	/	250	M	2.65	10	10	60	7	21	48	6	8	8	8	8	5
179	1	1	2022-07-15	654370	Lei Feng		26	62	161	2	2	39+6	39	6	39.8571	465	10	10	485	N				LOA	/	350	M	3.85	10	10	47	5	26	46	6	7	7	10	7	10
180	2	1	2022-07-19	687663	Tan Chunmei		29	61	173	1	1	40+1	40	1	40.1429	525	25	10	560	N	√			LOA	/	200	F	2.95	10	10	36	4	22	52	7	6	5	9	7	7
181	1	1	2022-07-19	695229	Yu-xing li		24	64	173	1	1	40+1	40	1	40.1429	570	107	13	690	N		√		LOA	/	350	F	3.06	10	10	52	7	33	60	6	6	7	8	7	7
182	1	1	2022-07-19	695248	Lin Qiu you		30	58	158	1	1	39+4	39	4	39.5714	690	205	10	905	N			√	LOA	/	350	M	3.3	10	10	59	6	22	58	7	8	7	10	8	8
183	1	1	2022-07-24	695631	He Xuexin		33	67	156	2	2	40+4	40	4	40.5714	300	60	10	370	N				LOA	√	250	M	3.47	10	10	38	4	24	46	7	6	7	7	8	9
184	1	1	2022-07-25	695682	Deng Qian ping		26	73	161	2	2	38+4	38	4	38.5714	965	59	6	1030	N				LOA	/	200	F	3.28	10	10	54	6	19	67	7	7	8	6	5	5
185	3	1	2022-07-26	695759	Luo Mengxiang		31	73	176	1	1	39+3	39	3	39.4286	420	199	11	630	E		√		LOA	/	200	M	3	10	10	57	7	42	41	8	6	7	5	5	7
186	3	1	2022-07-26	368982	Chen Lu		32	65	162	2	2	39+4	39	4	39.5714	540	13	7	560	A				LOA	/	200	F	3.2	10	10	54	6	18	69	8	7	8	9	8	6
187	2	1	2022-07-26	695720	Warm swimming		24	63	154	1	1	38+2	38	2	38.2857	500	62	8	570	A				LOA	/	200	M	3.15	10	10	63	7	19	57	9	5	8	7	8	7
188	3	1	2022-07-28	695908	Wu Yingsi		26	82	160	1	1	40+1	40	1	40.1429	820	86	9	915	A	√	√		LOA	/	350	M	3.09	10	10	54	6	29	55	6	5	8	8	8	6
189	3	1	2022-07-29	696074	Xu Tian pei		30	62	158	4	3	39+2	39	2	39.2857	210	22	8	240	N				LOA	/	150	M	3.01	10	10	60	7	18	49	7	8	7	10	8	8
190	1	1	2022-07-29	668284	Zeng Liying		35	67	140	5	3	39+4	39	4	39.5714	240	11	9	260	N				LOA	/	250	F	2.62	10	10	56	6	16	64	6	8	7	6	7	6
191	1	1	2022-07-29	696082	Hui-qing Chen		26	67	155	3	2	39+2	39	2	39.2857	330	118	7	455	N		√		LOA	/	300	F	2.91	10	10	43	5	28	57	6	7	6	8	7	6
192	3	1	2022-07-31	369373	Chen Ying		33	72	158	3	2	39+6	39	6	39.8571	390	23	7	420	N				LOA	/	150	M	3.5	10	10	41	4	20	60	8	8	8	9	8	6
193	5	2	2023-06-04	717461	Yang Jie		19	60	147	1	1	40	40	0	40	435	47	13	495	N				ROA	/	100	M	2.93	10	10	50	7	34	44	7	8	6	10	6	8
194	5	2	2023-06-06	717636	Bear group		25	62	184	2	1	40+2	40	2	40.2857	720	161	9	890	E				LOA	/	250	M	3.6	10	10	49	7	25	54	8	7	9	6	7	8
195	6	2	2023-06-11	717985	Pan heying		35	62	180	1	1	38+4	38	4	38.5714	600	51	9	660	N		√		LOA	/	250	M	2.79	10	10	65	5	32	66	9	5	7	9	6	9
196	4	2	2023-06-13	670661	Min-hua Chen		27	80	150	3	2	39+1	39	0	39	475	15	10	500	A				ROA	/	150	F	3.19	10	10	58	8	21	34	10	6	8	8	8	7
197	4	2	2023-06-13	718215	Wei Qiuqin		28	73	158	2	1	37+2	37	3	37.4286	330	74	11	415	E				LOA	/	100	M	2.86	10	10	38	9	31	54	9	8	7	8	8	9
198	6	2	2023-06-13	718041	O willow plum		26	86	123	1	1	38+1	38	0	38	870	145	15	1030	A		√		ROA	/	350	M	3.4	10	10	57	5	30	65	8	9	8	6	8	5
199	5	2	2023-06-15	621639	Lin Kunzhi		29	71	171	2	2	40+5	40	5	40.7143	180	19	11	210	N				LOA	/	200	F	3.57	10	10	55	6	30	63	6	4	9	10	9	7
200	5	2	2023-06-17	654259	Xin Liu		31	62	172	2	2	38+6	38	6	38.8571	160	26	14	200	N				ROA	/	200	M	3.16	10	10	58	8	24	72	8	9	9	7	6	10
201	4	2	2023-06-19	718574	Chen Runge		26	53	170	1	1	40+3	40	3	40.4286	300	40	10	350	A				LOA	/	200	F	3.22	10	10	53	7	29	75	9	10	8	9	9	6
202	5	2	2023-06-21	718752	Yu-qi liang		26	81	184	2	1	38+4	38	4	38.5714	300	72	8	380	N				LOA	/	400	F	2.45	10	10	59	6	23	74	8	8	8	9	9	9
203	5	2	2023-06-06	717636	Bear group		25	60	171	2	1	40+2	40	2	40.2857	720	161	9	890	E		√		LOA	/	250	M	3.6	10	10	53	9	32	79	8	9	8	7	8	9
204	5	2	2023-06-11	717985	Pan heying		35	47	153	1	1	38+4	38	4	38.5714	600	51	9	660	N		√		LOA	/	250	M	2.79	10	10	43	5	28	63	9	4	7	9	7	8
205	4	2	2023-06-13	718215	Wei Qiuqin		28	58	152	2	1	37+2	37	3	37.4286	330	74	11	415	E				LOA	/	100	M	2.86	10	10	54	9	27	69	8	9	5	9	7	6
206	6	2	2023-06-18	709526	Yang Yu		25	69	161	2	1	40+3	40	3	40.4286	405	70	5	480	E				LOA	√	1500	M	3.75	10	10	60	7	22	64	9	7	7	9	8	5
207	4	2	2023-06-20	699235	Zhou Jiayu		16	65	156	2	1	40+3	40	3	40.4286	300	52	8	360	N				LOA	/	100	M	2.96	10	10	53	6	26	59	6	9	9	8	6	8
208	6	2	2023-06-21	718853	Qin Jinfang		34	85	159	2	2	39	39	0	39	610	26	4	640	N	/		/	LOA	/	250	F	2.88	10	10	48	7	24	48	8	4	7	7	8	10
209	4	2	2023-05-04	714788	Zhang Dongqing		22	71	154	1	1	39+5	39	5	39.7143	255	80	5	340	A				LOA	/	200	M	3.14	10	10	46	6	27	57	7	5	8	9	9	10
210	5	2	2023-05-05	714988	Li Nai		32	64	151	1	1	38+2	38	2	38.2857	480	79	11	570	E		√		ROA	/	150	M	3.39	10	10	47	9	14	48	5	7	7	9	9	5
211	6	2	2023-05-06	714843	Wan-ping liu		35	66	168	2	2	38+4	38	4	38.5714	450	15	15	480	N				LOA	/	200	F	3.19	10	10	46	5	34	44	7	9	8	8	9	6
212	6	2	2023-05-08	713747	Wang Jiao		36	81	141	3	2	38+4	38	4	38.5714	325	14	11	350	N				ROA	/	250	F	2.8	10	10	47	6	35	60	5	8	8	8	7	9
213	6	2	2023-05-11	715504	Xiao Xian		33	78	175	2	2	40+2	40	2	40.2857	345	85	5	435	A	√	√		ROA	/	350	M	3.6	10	10	60	8	30	67	8	7	8	10	10	10
214	4	2	2023-05-13	651571	Xu Ai Xi'an		39	70	156	3	2	38	38	0	38	405	18	12	435	N				LOA	/	200	M	3	10	10	39	5	21	54	6	9	7	9	8	8
215	5	2	2023-05-15	715799	Xu Shiyun		25	67	167	1	1	39+4	39	4	39.5714	1005	99	11	1115	A		√		LOT	/	250	M	3.61	10	10	40	6	39	53	4	8	7	7	7	7
216	5	2	2023-05-17	712439	Zhao Xixi star		29	70	158	2	1	40+5	40	5	40.7143	250	84	6	340	A				LOA	/	150	F	3.81	10	10	42	8	34	73	9	9	6	8	6	8
217	6	2	2023-05-18	716050	Ou Mei shan		27	49	153	1	1	40+3	40	3	40.4286	180	129	6	315	A	√			ROA	/	150	F	3.35	10	10	47	8	28	65	7	8	8	10	10	10
218	6	2	2023-05-30	700634	Beam good Yang		29	73	174	2	1	40+2	40	2	40.2857	270	49	11	330	E				LOA	/	200	F	2.63	10	10	53	9	26	49	5	10	8	8	10	5
219	4	2	2023-05-30	630148	Chen Guihua		27	75	166	2	2	39	39	0	39	260	38	17	315	N				LOA	/	300	M	3.34	10	10	54	6	33	66	9	6	7	9	8	8
220	5	2	2023-04-02	681189	Li Xingmei		28	60	163	1	1	38+4	38	4	38.5714	270	51	9	330	E				LOA	/	150	F	3.28	10	10	62	7	30	46	7	9	6	7	8	7
221	5	2	2023-04-02	712449	Shu nan		27	58	160	1	1	39+4	39	4	39.5714	780	221	9	1010	N		√		ROA	/	250	M	3.57	10	10	36	9	32	70	8	7	6	9	8	5
222	6	2	2023-04-08	712901	Kong qiu-lian		31	57	180	3	2	38	38	0	38	405	134	6	545	A				LOA		200	F	2.62	10	10	46	8	24	69	6	9	8	6	7	6
223	5	2	2023-04-09	699047	Xu Pingping		29	90	187	1	1	38+6	38	6	38.8571	630	207	8	845	A				ROA	/	200	M	3.42	10	10	56	8	18	55	8	9	6	9	7	10
224	4	2	2023-04-09	712930	Tang Qijing		24	52	202	1	1	41+1	41	1	41.1429	870	162	9	1041	N				LOA	/	300	M	3.16	10	10	60	9	19	54	5	10	7	8	8	8
225	4	2	2023-04-16	713530	Zhu Jiaru		19	77	173	1	1	40+6	40	5	40.7143	375	90	10	475	N				LOA	/	420	M	3.62	10	10	64	7	24	39	9	8	6	7	8	7
226	4	2	2023-04-20	713833	Wen-qi yao		28	74	170	2	1	38+5	38	5	38.7143	875	52	8	935	A				LOA	/	150	F	2.97	10	10	59	9	19	61	7	8	7	6	7	6
227	5	2	2023-04-23	710210	Lu Yanfang		32	69	174	5	3	38+5	38	5	38.7143	360	58	7	425	A				LOA	/	250	M	3.05	10	10	45	9	22	44	8	9	5	9	6	9
228	4	2	2023-04-28	714630	Xie Suyun		28	76	172	1	1	39+2	39	2	39.2857	660	33	12	705	E				LOA	/	250	M	3.31	10	10	62	7	23	69	9	9	5	7	8	6
229	4	2	2023-04-29	714694	Hong Xiuwen		25	60	166	1	1	39+2	39	2	39.2857	205	42	13	260	E		√		LOA	/	150	F	2.77	10	10	56	5	37	62	7	8	8	8	9	7
230	5	2	2023-03-01	709867	Qing-qing Chen		25	81	155	1	1	40+4	40	4	40.5714	405	30	45	480	A	√	√		ROA	/	350	M	3.93	10	10	52	5	36	63	9	7	8	8	8	8
231	4	2	2023-03-09	710568	Liu Yurong		37	70	163	1	1	39+2	39	2	39.2857	200	25	10	235	N				LOA	/	300	M	4.08	10	10	52	7	27	69	8	8	7	9	9	8
232	6	2	2023-03-15	711072	Wen Guixin		25	72	172	2	1	40	40	0	40	175	138	12	325	A	√			LOA	/	250	M	3.11	10	10	66	9	28	48	7	6	7	7	7	4
233	4	2	2023-03-16	692144	Wu Yishan		27	83	150	3	3	40+3	40	3	40.4286	590	66	9	665	N				LOA	/	200	M	3.45	10	10	44	8	22	58	7	8	9	9	8	7
234	6	2	2023-03-18	711370	Zhang Lele		34	77	167	6	3	40+3	40	3	40.4286	350	107	8	465	N			√	ROA	/	200	F	3.48	10	10	62	6	23	62	8	6	7	10	10	10
235	6	2	2023-03-21	700468	Huang Lingqin		24	72	145	1	1	40+6	40	6	40.8571	670	151	14	835	A		√		LOA	/	300	M	3.36	10	10	66	5	33	61	7	5	7	8	8	6
236	4	2	2023-03-23	711647	Xu Bingbing		22	53	158	1	1	39+1	39	1	39.1429	210	17	8	235	A		√		LOA	/	350	M	2.93	10	10	51	7	18	74	4	8	9	7	8	6
237	4	2	2023-03-25	711906	Li-mei zheng		24	53	157	1	1	38+4	38	4	38.5714	285	30	45	360	E				LOA	/	200	F	2.6	10	10	47	8	30	27	6	8	8	9	7	8
238	4	2	2023-03-29	617645	Zhao Zhen		27	64	168	1	1	39+4	39	4	39.5714	670	151	46	867	A	√			LOA	/	200	F	3.09	10	10	34	7	22	50	8	7	8	9	7	8
239	5	2	2023-03-31	711743	Chen Yunyao		27	61	176	1	1	38+2	38	2	38.2857	675	74	6	755	A	/	√		LOA		250	M	2.95	10	10	44	6	18	70	5	8	8	9	8	4
240	4	2	2023-02-01	707587	Cao foot ting		23	65	160	1	1	40+1	40	1	40.1429	300	30	10	340	A	√		√	LOA	/	250	M	3.24	10	10	43	7	24	62	8	10	9	6	10	9
241	4	2	2023-02-09	693565	Ruili li		27	69	159	2	1	40+1	40	1	40.1429	540	71	19	630	N		√	√	LOA	/	200	F	2.96	10	10	68	7	32	63	5	7	5	5	5	6
242	5	2	2023-02-22	709184	Wen-xi Chen		25	78	172	1	1	37+6	37	6	37.8571	210	17	8	235	A	√			LOA	/	200	M	3.17	10	10	61	8	23	68	6	4	8	6	10	9
243	5	2	2023-02-25	709523	Irving lu		20	62	171	1	1	38+6	38	6	38.8571	510	156	9	675	A	/			ROA	/	200	F	3.25	10	10	33	9	20	56	5	7	6	8	7	8
244	6	2	2023-02-27	704358	Li Yumei		33	69	147	1	1	39+3	39	3	39.4286	305	15	10	330	A	√	√		LOA	/	150	M	3.24	10	10	53	6	31	74	6	7	8	6	7	5
245	6	2	2023-01-02	706456	Xu Hao		30	53	151	1	1	40+4	40	4	40.5714	450	118	7	575	N		√		LOA	/	150	M	3.33	10	10	53	8	18	50	7	9	8	7	8	5
246	4	2	2023-01-06	332446	Wu Meiyan		32	68	194	3	2	38	38	0	38	305	162	18	485	E		√		LOA	/	150	M	2.8	10	10	41	6	17	53	6	5	8	5	8	6
247	5	2	2023-01-10	706890	Luo Xiaolin		25	67	168	1	1	40+5	40	5	40.7143	215	53	7	275	N	√			LOA	/	250	M	2.45	10	10	47	7	24	39	8	7	6	9	7	10
248	6	2	2023-01-16	694277	Yellow road		29	57	151	1	1	39+2	39	2	39.2857	490	10	10	510	E		√		LOA	/	150	F	2.77	10	10	53	6	22	74	7	9	5	8	7	6
249	4	2	2023-01-20	618474	Lv Yanhong		40	64	163	3	3	36+2	36	2	36.2857	530	106	12	648	A	√			LOA	/	300	F	2.46	10	10	56	9	23	71	4	8	6	7	9	5
250	5	2	2023-01-25	707428	Li Mengying		29	77	161	1	1	38+5	38	5	38.7143	510	32	23	565	N				LOA	/	400	M	3.15	10	10	63	5	20	69	9	6	7	9	7	8
251	4	2	2022-12-02	258744	Pang kind quan		36	70	157	2	2	38+1	38	1	38.1429	300	75	10	385	N				LOA	/	150	F	2.95	10	10	30	8	24	61	9	8	6	7	7	7
252	5	2	2022-12-03	626906	Deng Xue apricot		36	58	173	2	2	38+5	38	5	38.7143	315	109	16	440	N				LOA		150	M	3.18	10	10	66	6	21	59	7	9	8	6	8	8
253	4	2	2022-12-06	705293	Li Cuilian		29	66	184	1	1	38+6	38	6	38.8571	615	153	7	775	E		√		LOA	/	250	M	3.44	10	10	52	6	23	72	9	8	7	8	7	8
254	5	2	2022-12-08	192368	Wu Jiawen		32	93	163	2	2	37	37	0	37	520	8	12	540	N				LOA	/	150	F	2.51	10	10	55	4	17	65	7	6	9	10	7	6
255	6	2	2022-12-10	335162	Lin Yi ling		31	74	157	2	2	39+4	39	4	39.5714	270	31	9分	#VALUE!	N				LOA	/	250	M	3.1	10	10	58	7	19	56	6	5	9	6	7	9
256	4	2	2022-12-13	705589	Zhou Yongli		29	59	164	1	1	39+5	39	5	39.7143	720	93	7分	#VALUE!	N				LOA	/	350	F	3.1	10	10	47	6	25	77	8	8	9	8	8	9
257	5	2	2022-12-15	705641	Liu Xiaoting		28	71	164	2	1	39+1	39	1	39.1429	740	50	10	800	N				ROA	/	300	M	3.03	10	10	43	9	20	67	8	9	7	7	8	9
258	4	2	2022-12-17	705857	Li zhijing		26	68	136	2	1	38+5	38	5	38.7143	535	153	12	700	E		√		LOA	/	350	M	3.24	10	10	62	8	25	46	7	6	9	8	7	8
259	6	2	2022-12-18	705761	Feng Yan		27	55	146	1	1	40	40	0	40	705	82	8	795	N		√		LOA	/	250	F	3.35	10	10	52	8	31	59	7	5	7	9	8	8
260	4	2	2022-12-20	705880	Gan Yan		34	56	167	3	2	39+3	39	3	39.4286	320	28	7	355	N				LOA	/	200	M	3.5	10	10	50	7	22	74	6	8	5	9	7	6
261	5	2	2022-12-27	706167	Chang-chang zhang		27	59	198	3	2	40+4	40	4	40.5714	315	20	10	345	A				LOA	/	100	F	3.67	10	10	58	9	32	63	8	8	8	8	6	7
262	5	2	2022-12-28	691610	Zhong Xiaoshan		25	69	168	2	1	39	39	0	39	315	482	8	805	N		√		ROA	/	150	M	2.87	10	10	39	9	32	58	5	7	6	6	7	6
263	6	2	2022-12-29	706301	Ye Danfeng		33	66	158	2	2	39+6	39	6	39.8571	305	30	10	345	E		√		LOA	/	450	F	3.67	10	10	65	6	23	71	6	6	5	9	8	8
264	4	2	2022-12-30	641611	Shao ziying		32	63	172	2	2	39+3	39	3	39.4286	340	40	10	390	N				LOA	/	200	M	3.53	10	10	46	6	22	75	8	8	6	8	8	7
265	5	2	2022-11-02	702704	Li Liuyan		25	81	148	1	1	40+3	40	0	40	255	142	8	405	A	√	√		LOA	/	150	M	3.32	10	10	41	7	29	66	7	7	7	7	8	8
266	6	2	2022-11-04	702985	Li Yuanyuan		26	66	183	2	1	40+1	40	1	40.1429	330	70	10	410	N				LOA	/	200	F	3.33	10	10	36	9	19	64	8	5	6	9	7	7
267	5	2	2022-11-05	703060	Deng Wanqi		26	71	182	1	1	40	40	0	40	300	158	12	470	A				LOA	/	200	F	3.02	10	10	35	7	33	55	9	8	4	9	10	7
268	4	2	2022-11-05	262691	Lin Yin jiao		40	62	159	5	3	38+1	38	1	38.1429	455	11	4	470	N		√		LOA	/	300	M	3.55	10	10	54	8	24	57	5	9	7	10	8	10
269	6	2	2022-11-09	703139	Qiu-ling li		31	83	163	3	3	40+3	40	3	40.4286	315	17	8	340	A				LOA		300	F	3.74	10	10	61	5	26	53	7	10	9	8	8	10
270	4	2	2022-11-11	703404	Liang Jian min		29	47	159	1	1	38+6	38	6	38.8571	1080	86	34	1200	A				LOT	/	400	M	2.8	10	10	54	7	19	66	9	9	5	7	7	8
271	5	2	2022-11-12	687853	Deng Xue apricot		32	65	176	2	2	38+6	38	6	38.8571	630	47	8	685	A				LOA	/	200	M	3.41	10	10	53	5	19	45	8	7	9	6	8	9
272	4	2	2022-11-13	703621	Li Cuilian		26	69	160	1	1	38+6	38	6	38.8571	450	137	8	595	N				LOA	/	250	M	2.68	10	10	58	7	22	56	7	9	7	7	8	5
273	5	2	2022-11-15	698910	Wu Jiawen		30	67	149	3	2	40+2	40	2	40.2857	270	72	8	350	N				LOA	/	150	M	3.44	9	9	44	9	21	61	8	7	9	8	8	9
274	5	2	2022-11-16	703947	Lin Yi ling		28	48	143	1	1	40+5	40	5	40.7143	720	141	14	875	A	√	√		LOA	√	300	F	3.56	10	10	37	7	30	73	5	6	7	9	8	8
275	6	2	2022-11-18	703811	Zhou Yongli		28	52	142	1	1	39+3	39	3	39.4286	570	132	8	710	N				LOA	/	300	M	3.55	10	10	44	4	19	74	7	8	8	6	7	4
276	4	2	2022-11-20	704275	He sha sha		20	99	159	1	1	38+2	38	2	38.2857	780	80	10	870	E				LOA	/	150	F	2.78	10	10	42	7	33	63	5	8	6	9	6	8
277	5	2	2022-11-21	618164	Zheng Jie		24	59	167	2	2	40+1	40	1	40.1429	490	67	8	565	N				LOA	/	400	M	3.52	10	10	34	6	31	65	7	9	7	8	8	9
278	5	2	2022-11-21	704313	He Qingqing		33	65	163	1	1	39+3	39	3	39.4286	480	19	13	512	N				LOA	/	300	M	3.25	10	10	48	7	24	59	9	5	7	7	9	8
279	5	2	2022-11-23	251982	Wu Yuting		36	49	134	4	3	40+1	40	1	40.1429	555	31	11	597	N	√	√		LOA		100	M	3.41	10	10	47	9	24	52	4	9	6	8	8	7
280	6	2	2022-11-29	301926	Yu-xiang zhang		29	69	177	5	4	39+5	39	5	39.7143	525		9	534	N				LOA		300	M	3.39	10	10	64	9	32	71	8	7	6	6	8	5
281	6	2	2022-11-30	704929	Hu Hong		31	66	165	1	1	40+1	40	1	40.1429	480	44	16	540	N				LOA		300	M	3.32	10	10	68	9	32	60	7	6	7	7	7	6
282	4	2	2022-10-02	700566	Min-ting li		25	53	199	1	1	40+1	40	1	40.1429	540	37	8	585	E				LOA	/	150	F	2.99	10	10	46	8	18	60	9	9	9	8	9	6
283	6	2	2022-10-05	630573	Wei Yunjuan		28	56	165	3	2	41	41	0	41	180	19	11	210	E				ROA	√	150	F	3.5	10	10	58	8	31	70	8	7	6	10	7	9
284	6	2	2022-10-06	700678	Zhang Guiying		31	88	170	4	2	39+5	39	5	39.7143	275	25	10	310	E		√		LOA	/	350	F	3.62	10	10	63	7	32	62	6	8	8	10	8	9
285	6	2	2022-10-17	685981	Pan Qiuxiang		31	62	164	1	1	39+1	39	1	39.1429	480	138	7	625	A	√			ROT	/	300	F	3.7	10	10	57	8	26	73	9	9	8	6	7	9
286	5	2	2022-10-19	695572	He Jinling		29	53	166	2	1	37+6	37	6	37.8571	300	70	10	380	N				LOA	/	200	M	2.71	10	10	60	5	30	59	6	6	7	9	6	7
287	5	2	2022-10-20	694223	Huang Junsi		27	59	151	3	1	39	39	0	39	930	25	10	965	A				ROA	√	200	M	3.18	10	10	39	8	28	72	7	8	8	7	8	6
288	5	2	2022-10-23	653040	Chen Yongshi		32	58	174	1	1	39+6	39	6	39.8571	540	118	12	670	A				LOA	/	250	M	3.26	10	10	53	7	29	52	9	5	6	7	8	7
289	5	2	2022-10-25	648755	Qi Suzhen		22	60	149	3	2	40	40	0	40	520	87	10	617	N	√			LOA	/	200	M	3.92	10	10	55	7	21	59	5	9	7	6	6	10
290	5	2	2022-10-25	695307	Xiao Yanhong		28	54	164	2	1	38+6	38	6	38.8571	510	105	10	625	E				LOA	/	150	M	3.96	10	10	29	8	23	60	8	7	7	8	8	7
291	5	2	2022-10-26	702291	Wei-ling Chen		28	66	152	1	1	40+2	40	2	40.2857	210	159	6	375	A	√			LOA	/	150	M	2.38	10	10	54	8	17	30	9	8	8	9	8	8
292	4	2	2022-10-26	702198	Yuan Tiantian		22	66	154	1	1	40+1	40	1	40.1429	550	137	18	705	A	/	√		LOA	/	350	M	4.35	10	10	36	6	24	72	8	9	6	6	7	9
293	4	2	2022-10-31	321677	Liang Minqi		32	61	141	3	2	39+5	39	5	39.7143	205	85	10	300	E		√		LOA	/	200	F	3.36	10	10	64	7	22	54	6	7	7	9	7	8
294	4	2	2022-09-01	692961	He Zhuoxin		26	65	164	1	1	37+5	37	5	37.7143	1155	133	12	1300	N				ROA	/	200	M	3.04	10	10	41	5	26	47	9	8	9	7	7	9
295	5	2	2022-09-03	698399	Liang Qiongfang		26	67	166	1	1	41	41	1	41.1429	440	124	21	585	A	√	√		LOA	/	250	M	3.19	10	10	64	10	36	73	9	7	7	9	8	9
296	4	2	2022-09-06	659853	Chen concubine three		24	64	156	2	2	39+4	39	4	39.5714	255	30	10	295	N				LOP	/	150	F	3.03	10	10	47	10	32	65	6	9	7	7	8	6
297	6	2	2022-09-08	684729	Yang Zerong		29	61	171	2	1	40+6	40	6	40.8571	450	1813	17	2280	A	√			LOA	/	250	M	3.46	10	10	63	7	26	66	7	7	6	9	8	10
298	5	2	2022-09-10	699093	He sha sha		25	72	130	1	1	39+3	39	3	39.4286	345	22	13	380	N				LOA	/	250	M	2.7	10	10	37	6	29	75	8	8	8	7	8	9
299	6	2	2022-09-14	694458	Zheng Jie		26	64	148	1	1	39+5	39	5	39.7143	440	68	12	520	A				LOA	/	150	F	3.15	10	10	37	5	19	69	6	8	7	8	8	7
300	5	2	2022-09-16	699267	Yu with xi		39	77	156	4	2	40	40	0	40	180	81	9	270	A		√		LOA	/	400	M	3.2	10	10	57	7	35	72	7	6	6	7	7	8
301	6	2	2022-09-19	699640	Zhou Jinlian		30	57	150	1	1	37+5	37	5	37.7143	255	51	9	315	E				LOA	/	200	M	2.75	10	10	51	6	27	61	8	9	6	8	8	7
302	5	2	2022-09-22	699873	Sun Dan		30	70	138	1	1	38+6	38	6	38.8571	540	68	7	615	N				LOA	/	200	F	2.68	10	10	53	9	36	52	8	8	6	6	10	8
303	6	2	2022-09-26	272016	Lu Shuyi		40	67	161	4	3	39+2	39	2	39.2857	390	20	10	420	A		√		LOA	/	350	F	3.45	10	10	39	8	39	52	7	9	7	8	8	7
304	5	2	2022-09-27	610963	Miao Lanzhen		32	77	155	1	1	38+4	38	4	38.5714	795	159	11	965	E				LOA	/	350	M	2.9	10	10	41	7	30	72	8	8	7	6	7	9
305	5	2	2022-08-06	305552	Qi-qi wang		27	82	165	3	2	39+6	39	6	39.8571	330	33	7	370	A		√		LOA	/	100	M	3.33	10	10	28	9	18	73	6	4	7	8	8	8
306	5	2	2022-08-19	697667	He Yun		22	76	153	1	1	40+1	40	1	40.1429	225	70	10	305	E				LOA	/	150	F	3.24	10	10	35	7	30	70	5	9	5	9	8	9
307	4	2	2022-08-25	639354	Chen Jinghong		27	50	163	2	2	39+2	39	2	39.2857	280	15	15	310	N				LOA		300	M	2.99	10	10	43	9	28	68	8	5	7	7	6	10
308	6	2	2022-08-26	698160	Chen jianhua		23	71	153	1	1	41	41	1	41.1429	300	37	8	345	A		√		ROA	/	150	M	3.15	10	10	54	6	25	48	5	9	8	8	5	9
309	5	2	2022-08-30	661234	Liang Xiu change		21	51	186	2	1	40	40	0	40	560	63	12	635	N				LOA	/	150	F	3.09	10	10	48	8	25	71	8	8	7	8	8	7
310	4	2	2022-07-04	690950	Wei-qi li		25	59	179	1	1	39+2	39	2	39.2857	400	56	14	470	A				LOA	/	200	M	3.46	10	10	52	5	29	70	9	7	7	6	8	8
311	5	2	2022-07-08	694240	Zhang Yu		22	73	168	1	1	39+1	39	1	39.1429	240	103	7	350	A	√	√		LOA	/	200	M	3.43	10	10	49	7	36	63	6	10	6	9	6	6
312	4	2	2022-07-13	694662	Lin Yingping		27	82	163	1	1	40+4	40	4	40.5714	930	95	10	1035	A	√			LOA	/	200	M	3.07	10	10	38	5	25	76	6	9	7	9	8	8
313	5	2	2022-07-15	694846	Dong-ling jiang		22	75	134	1	1	41	41	0	41	325	93	7	425	E				LOA	/	150	M	3.42	10	10	40	9	30	65	9	9	9	8	8	8
314	5	2	2022-07-18	695114	Liang Shiyi		26	65	142	1	1	39	39	0	39	420	54	6	480	E		√		LOA	/	100	F	2.94	10	10	47	7	34	65	7	8	7	9	7	8
315	5	2	2022-07-19	695209	Yan Xue shadow		33	62	163	3	3	40+5	40	5	40.7143	220	58	7	285	N				ROA	/	200	F	3.93	10	10	59	5	33	63	6	7	8	7	8	6
316	5	2	2022-07-22	254936	Liao Yanmei		31	64	171	6	3	40+4	40	4	40.5714	150	26	14	190	N				LOA	/	300	M	3.12	10	10	64	6	28	69	8	8	8	7	8	9
317	6	2	2022-07-24	677785	Luo Qingmei		33	76	148	1	1	39+6	39		39	495	190	5	690	A		√		LOA	/	350	M	3.4	10	10	65	6	32	63	7	6	8	6	8	9
318	5	2	2022-07-27	688405	Wang Li		20	57	172	1	1	39+6	39	6	39.8571	420	76	9	505	E				ROA	/	400	F	3.01	10	10	60	8	21	78	9	9	8	9	7	9
319	4	2	2022-07-30	696075	Wang Xiu		25	66	154	1	1	40+3	40	3	40.4286	220	97	8	325	A	√	√		LOA	/	150	M	2.97	10	10	43	7	34	71	9	9	9	8	7	9
320	9	3	2023-06-05	177759	Lin Jindi		43	58	158	5	3	38	38	0	38	265	20	10	295	E				LOA	/	350	M	3.36	10	10	59	6	30	67	8	9	6	8	8	9
321	7	3	2023-06-13	654242	Li Peixian		24	79	168	1	1	39+1	39	1	39.1429	630	75	5	710	E		√		LOA	/	150	M	3.17	10	10	68	6	32	77	5	9	6	7	8	6
322	7	3	2023-06-18	709526	Yang Yu		25	77	166	2	1	40+3	40	1	40.1429	405	70	5	480	E				LOA	√	1500	M	3.75	10	10	35	6	17	48	7	8	9	9	9	10
323	8	3	2023-06-20	718748	Liang Jiaying		27	64	166	1	1	40+5	40	5	40.7143	480	81	9	570	N				LOA	/	200	F	2.56	10	10	57	9	12	59	7	7	7	8	10	10
324	7	3	2023-06-24	691444	Deng Bijia		28	84	153	1	1	38+2	38	2	38.2857	390	39	6	435	N				LOA	/	200	F	3.02	10	10	60	6	25	69	8	8	6	9	9	5
325	8	3	2023-06-02	336000	Cui-xia liang		34	54	176	2	2	39+6	39	6	39.8571	240	16	14	270	N	/	/	/	ROA	/	200	F	3.76	10	10	67	5	28	63	6	6	8	7	8	8
326	7	3	2023-06-05	177759	Lin Jindi		43	65	183	5	3	38	38	0	38	285	19	10	314	E				LOA	/	350	M	3.36	10	10	61	7	19	56	6	7	7	9	9	9
327	7	3	2023-06-15	621639	Lin Kunzhi		29	69	154	2	2	40+5	40	5	40.7143	180		11	191	N				LOA	/	200	F	3.57	10	10	44	7	25	54	5	10	9	9	9	9
328	8	3	2023-06-21	718752	Yu-qi liang		26	75	188	2	1	38+4	38	4	38.5714	300	72	8	380	N		√		LOA	/	400	F	2.45	10	10	52	6	27	51	5	5	9	7	10	7
329	7	3	2023-05-01	714365	CAI Zhihua		32	81	188	1	1	39+5	39	5	39.7143	230	101	9	340	N				LOA	/	150	M	3.87	10	10	60	6	27	55	8	8	8	7	8	10
330	9	3	2023-05-07	715129	Wang Mei		29	49	169	2	1	39+6	39	6	39.8571	660	148	7	815	N				LOA	/	200	M	2.86	10	10	34	5	36	50	8	7	5	7	7	8
331	8	3	2023-05-13	715722	Jiang Shanshan		27	69	139	1	1	40+5	40	5	40.7143	855	62	13	930	A		√		LOA	/	200	F	3.4	10	10	54	4	31	66	5	5	7	9	7	6
332	8	3	2023-05-16	715888	Wu Ying		32	68	153	1	1	40	40	0	40	690	220	10	920	A	√	√	/	LOA	/	200	M	3.31	10	10	61	6	26	52	3	7	7	9	9	9
333	7	3	2023-05-18	716235	Huang Minzhen		26	76	154	1	1	38+5	38	5	38.7143	525	43	7	575	N				LOA	/	150	F	3.3	10	10	60	5	20	46	8	8	8	7	6	7
334	7	3	2023-04-02	641951	Li Peiying		38	59	155	2	2	37+2	37	2	37.2857	360	27	13	400	A				LOA	/	450	M	2.57	10	10	63	6	20	62	8	8	6	7	7	6
335	8	3	2023-04-02	663813	Jiang Lihong		28	48	163	2	2	38+3	38	3	38.4286	420	19	6	445	N				LOA	/	200	M	3.25	10	10	53	6	25	58	4	9	6	8	8	9
336	7	3	2023-04-12	683409	Li Lanfang		29	83	172	4	1	39+2	39	2	39.2857	465	96	9	570	E				LOA	√	250	F	3.19	10	10	54	7	25	61	7	8	5	7	8	8
337	7	3	2023-04-25	708458	Blue little mei		30	55	167	3	2	40	40	0	40	460	67	13	540	A		√		LOA	/	200	M	2.99	10	10	53	6	34	69	6	7	5	9	9	9
338	9	3	2023-03-05	710166	Lv Meiling		23	65.5	156	3	2	41+1	41	1	41.1429	461	68	14	543	N		√		LOA	/	400	F	3.35	10	10	63	7	24	52	7	6	8	9	7	6
339	8	3	2023-03-13	698019	Shao Jiahui		27	57	149	1	1	37+4	37	4	37.5714	280	12	13	305	A				LOA	√	200	M	2.67	10	10	66	5	23	69	7	7	8	6	9	7
340	8	3	2023-03-15	711084	Liang Yating		36	79	157	1	1	39+3	39	3	39.4286	200	77	8	285	E		√		LOA	/	200	F	2.87	10	10	56	5	20	49	6	7	5	6	8	6
341	7	3	2023-03-16	711133	Tang Xiao		28	63	156	2	1	40+3	40	3	40.4286	540	81	19	640	A	√	√		LOA	√	150	M	3.52	10	10	41	8	24	37	6	6	3	8	9	8
342	9	3	2023-03-21	711567	Lin Jinling		28	74.5	153	1	1	41+5	41	5	41.7143	541	72	20	633	N				ROA	√	150	M	2.87	10	10	54	5	18	56	8	7	8	6	6	7
343	8	3	2023-03-24	657089	Tang Mingzhu		27	65	154.5	2	1	39+6	39	6	39.8571	460	73	21	554	A		√		ROA	/	200	M	3.25	10	10	47	5	25	64	11	6	7	8	9	9
344	8	3	2023-02-07	708113	Xu-ting zhang		25	69	156	1	1	39+2	39	2	39.2857	585	66	9	660	E				LOA	/	200	F	3.03	10	10	31	10	26	56	9	6	6	9	7	6
345	9	3	2023-02-17	708813	Zhong danming		28	84	160	1	1	38+5	38	5	38.7143	800	64	6	870	E		√		LOA	/	150	F	2.27	10	10	63	8	24	56	8	6	7	7	9	9
346	8	3	2023-02-23	668372	Hu Shujuan		28	60	160	1	1	41	41	0	41	460	65	7	532	A	√	√		ROA	/	300	M	3.15	10	10	60	6	33	74	6	6	7	7	8	7
347	7	3	2023-02-24	672710	Deng Bijia		20	68	148	2	2	39+1	39	1	39.1429	450	65	7	522	N				LOA	/	150	M	3.67	10	10	73	6	14	39	7	9	6	8	8	6
348	8	3	2023-01-06	706708	Wu Yanyu		20	60.5	152.5	1	1	37+2	37	2	37.2857	495		29	524	N				LOA	/	150	F	2.93	10	10	50	7	25	56	5	7	6	8	7	7
349	8	3	2023-01-16	707223	He Sicong		27	75	170	2	1	39+2	39	2	39.2857	690	65	7	762	N				LOA	/	450	M	2.85	10	10	50	6	28	54	7	8	8	7	6	6
350	8	3	2023-01-18	701906	Witch gold pouring		26	66	162	1	1	39+1	39	1	39.1429	900	94	11	1005	A	√	√		LOA	/	200	F	3.24	10	10	55	5	25	42	6	5	6	10	10	10
351	7	3	2023-01-22	707406	Zhu Minyi		24	56	160	1	1	39+5	39	5	39.7143	1080	30	10	1120	A		√		ROA	/	250	M	3.42	10	10	59	6	28	48	7	7	9	9	6	8
352	9	3	2022-12-01	704740	Fan Qianyi		27	68	155	1	1	40+3	40	3	40.4286	345	22	20	387	A		√		LOA		200	M	3.08	10	10	47	9	22	52	6	8	8	8	5	6
353	8	3	2022-12-06	705279	Zeng Caiyan		29	72	163	2	2	39+4	39	4	39.5714	390	27	18	435	E				LOA	/	200	M	3.82	10	10	64	6	16	66	8	9	6	6	8	6
354	7	3	2022-12-09	705485	Wang Yue		32	79	145	2	2	39+5	39	5	39.7143	340	24	6	370	N				LOA	/	600	M	3.5	10	10	67	5	21	61	6	7	7	8	5	9
355	9	3	2022-12-12	699112	Hu donglian		31	70	158	1	1	37+6	37	6	37.8571	750	57	10	817	N				LOA	/	200	M	3.4	10	10	53	8	25	33	9	6	5	9	7	8
356	8	3	2022-12-13	617820	Wu Junning		36	76	157	1	1	39+5	39	5	39.7143	575	104	11	690	A		√		LOA	/	250	M	2.77	10	10	63	7	21	63	7	10	7	8	8	6
357	9	3	2022-12-14	705049	Ling yue mei		32	65.5	156	1	1	38+3	38	3	38.4286	320	66	9	395	A		√		LOA	/	150	M	3.02	10	10	41	8	28	59	6	7	6	10	7	9
358	8	3	2022-12-23	706032	Yan Yu		28	57	149	1	1	40+6	40	6	40.8571	300	65	10	375	E		√		ROA	/	150	F	3.25	10	10	43	7	28	51	6	7	7	8	7	9
359	7	3	2022-12-31	701498	Yellow silver		31	79	157	1	1	40+1	40	1	40.1429	585	51	14	650	A	√	√		ROA	√	350	F	3.69	10	10	69	5	29	58	8	8	6	10	10	6
360	7	3	2022-11-09	362287	Huang Xiuzhi		35	63	156	4	2	38+6	38	6	38.8571	310	34	6	350	N				LOA	/	150	F	3.11	10	10	66	5	19	39	9	7	8	8	7	6
361	8	3	2022-11-11	703455	Chen Bigui		29	74.5	153	1	1	40+2	40	2	40.2857	330	43	7	380	N				LOA		200	M	2.93	10	10	57	9	30	64	4	10	7	10	8	9
362	7	3	2022-11-16	651179	Lai Hongxiu		29	65	154.5	3	2	39+6	39	6	39.8571	300	12	8	320	N				LOA	/	200	M	3.3	10	10	45	7	20	61	6	8	7	7	8	7
363	8	3	2022-11-18	688495	Li Cuishan		34	69	156	1	1	39+6	39	6	39.8571	705	39	6	750	N				LOA		300	F	2.69	10	10	36	3	29	52	8	7	5	7	7	6
364	7	3	2022-11-21	661272	Zeng Wei		34	84	160	2	2	39+4	39	4	39.5714	225	18	7	250	N				LOA	/	150	M	3.37	10	10	62	8	31	66	7	7	6	9	7	9
365	9	3	2022-11-29	704558	Lv Yan mei		20	60	160	1	1	39+4	39	4	39.5714	960	82	8	1050	A		√		ROA	/	200	F	3.53	10	10	48	6	23	64	8	6	7	6	9	9
366	8	3	2022-11-29	704852	District yu xin		29	68	148	4	2	40+6	40	6	40.8571	330	43	13	386	A		√		LOA		150	M	3.29	10	10	45	7	26	54	6	7	7	6	8	8
367	8	3	2022-10-01	700324	Mao Shuhui		32	60.5	152.5	2	2	39+3	39	0	39	420	36	9	465	A				LOA	/	200	M	3.48	10	10	45	7	30	47	7	6	6	10	10	6
368	9	3	2022-10-01	686487	Zhang Xinyi		32	75	170	2	2	40	40	4	40.5714	250	29	11	290	A	√	√		LOA	/	350	F	3.23	10	10	40	6	12	57	8	7	7	6	7	10
369	8	3	2022-10-05	700626	Xu Zhen		25	66	162	1	1	38+4	38	4	38.5714	360	40	10	410	N				LOA	/	400	M	3.03	10	10	51	9	22	56	7	6	6	9	9	9
370	7	3	2022-10-10	695019	Wan-ling deng		30	56	160	4	2	38	38	0	38	350	15	5	370	A				LOA	/	200	M	3.13	10	10	40	5	25	56	9	7	6	5	9	10
371	7	3	2022-10-12	679094	Deng Shu mei		22	68	155	2	1	40+1	40	1	40.1429	885	90	15	990	A		√		LOA	/	150	M	3.21	10	10	61	8	24	59	6	7	7	7	6	6
372	7	3	2022-10-12	368765	Zhang Yinghua		31	72	163	3	2	39+3	39	3	39.4286	215	26	14	255	A		√		LOA	/	200	M	3.99	10	10	55	7	20	46	6	8	7	7	8	7
373	8	3	2022-10-15	701412	Qiu Jiaqian		28	79	145	1	1	36+3	36	3	36.4286	300	128	7	435	E		√		LOA	/	200	M	2.9	10	10	54	5	25	60	7	7	6	10	9	9
374	7	3	2022-10-17	696567	Liu Dongxiu		31	70	158	1	1	39+1	39	1	39.1429	840	88	7	935	N				LOA	/	250	M	3.34	10	10	61	7	28	56	7	6	8	8	9	6
375	8	3	2022-10-27	356642	Wu Lihong		27	76	157	3	2	39+6	39	6	39.8571	300	20	10	330	A				LOA		150	F	3.69	10	10	55	6	23	57	7	7	6	10	7	6
376	8	3	2022-10-29	701152	Yao Woxiu		22	62	157	1	1	39+2	39	2	39.2857	350	156	9	515	A				ROA	/	150	F	2.69	10	10	51	6	15	55	8	9	8	9	6	8
377	7	3	2022-10-29	702536	Jing-ru zhang		27	80	156	1	1	41	41	0	41	660	106	5	771	A				LOA	/	400	M	3.68	10	10	68	8	36	55	7	7	9	8	6	10
378	7	3	2022-09-14	699276	Xiao-ling Chen		28	68	150	2	1	38+6	38	6	38.8571	120	93	7	220	N				LOA	/	150	F	2.94	10	10	45	7	27	53	6	7	5	9	7	9
379	8	3	2022-09-18	649324	Wen-yu wang		27	64	158	1	1	39+5	39	5	39.7143	420	71	9	500	N				LOA	/	200	M	2.92	10	10	51	5	27	61	7	5	5	9	5	10
380	7	3	2022-09-19	693316	Yuan Lin		31	69	158	1	1	38+2	38	2	38.2857	120	154	11	285	E				LOA	/	150	M	2.78	10	10	67	7	36	64	7	6	5	8	8	10
381	8	3	2022-09-21	692775	Zhang Shengqin		28	75	160	1	1	38+6	38	6	38.8571	600	150	10	760	N		√		LOA	/	150	F	2.78	10	10	63	6	22	46	7	7	8	7	7	8
382	9	3	2022-09-23	699526	Hu Huiqi		30	76	160	1	1	38+1	38	1	38.1429	350	144	6	500	A		√		LOA	/	150	M	2.57	10	10	77	8	27	50	8	8	5	6	7	7
383	7	3	2022-08-03	663888	Lv Yan mei		29	60.5	167	1	1	40+2	40	2	40.2857	260	34	6	300	A		√		LOA	/	350	F	3.35	10	10	53	6	24	63	9	6	4	9	8	9
384	10	3	2022-08-15	687747	District yu xin		27	80	166	1	1	38+5	38	5	38.7143	270	20	10	300	A		√		LOA	/	250	M	2.94	10	10	54	6	30	49	9	7	5	9	7	9
385	8	3	2022-08-28	698238	Mao Shuhui		29	78	165	1	1	40	40	0	40	585	111	14	710	A				LOA	/	200	F	3.25	10	10	58	6	26	45	3	6	6	10	7	10
386	8	3	2022-07-01	638078	Zhang Xinyi		25	63	162	2	1	38+5	38	5	38.7143	290	131	9	430	E		√	√	ROA	/	350	M	3.18	10	10	50	7	22	68	6	6	8	7	6	6
387	7	3	2022-07-05	642708	Xu Zhen		25	73	153	2	2	41	41	1	41.1429	195	21	9	225	A		√		ROA	/	250	M	3.15	10	10	52	5	24	52	7	7	8	7	9	8
388	8	3	2022-07-09	694483	Wan-ling deng		28	54	147	1	1	38+4	38	4	38.5714	240	231	9	480	N			√	ROA	/	200	M	3.5	10	10	51	4	30	42	6	7	9	9	6	8
389	9	3	2022-07-22	691703	Liu Cui		24	65	157	1	1	41+3	41	3	41.4286	750	137	13	900	A		√	√	ROA	/	400	F	3.38	10	10	47	5	21	58	7	6	7	6	7	6
390	7	3	2022-07-25	685021	Weng Jieling		27	68	158	1	1	37+4	37	4	37.5714	555	70	10	635	E		√		LOA	/	300	M	2.97	10	10	45	7	25	55	7	7	9	10	7	10
391	9	3	2022-07-28	696011	Wu Peiyan		28	75	152	1	1	39+2	39	2	39.2857	540	22	8	570	A		√		LOA	/	200	F	3.2	8	8	45	4	19	46	8	8	8	8	7	7
392	7	3	2022-07-30	354941	Zhang Jieyi		32	65	165	4	2	39	39	0	39	230	38	7	275	N				LOA	/	150	M	3.39	10	10	38	7	31	51	6	6	9	9	9	9
